# Supplementary material for: Radiology Access in Rural Germany: A Nationwide Survey on Outpatient Imaging and Teleradiology
Source: Diagnostics (Basel). 2025 Apr 10;15(8):962. doi: 10.3390/diagnostics15080962 (PMC12026352; doi:10.3390/diagnostics15080962)
Supplement: Supplementary file 1 [file diagnostics-15-00962-s001.zip]

Archive with 1 entries (1 files):
- diagnostics-3465582-supplementary.pdf
